# Supplementary material for: Stabilization of GTSE1 by cyclin D1–CDK4/6-mediated phosphorylation promotes cell proliferation with implications for cancer prognosis
Source: eLife. 2025 Apr 24;13:RP101075. doi: 10.7554/eLife.101075 (PMC12021411; doi:10.7554/eLife.101075)
Supplement: Figure 2—source data 1. [file elife-101075-fig2-data1.zip]

Archive with 62 entries (54 files):
- Figure 2-Source data 1/
- Figure 2-Source data 1/Fig 2H/
- Figure 2-Source data 1/.DS_Store
- __MACOSX/Figure 2-Source data 1/._.DS_Store
- Figure 2-Source data 1/Fig 2F/
- Figure 2-Source data 1/Fig 2G/
- Figure 2-Source data 1/Fig 2B/
- Figure 2-Source data 1/Fig 2C/
- Figure 2-Source data 1/Fig 2D/
- Figure 2-Source data 1/Fig2A/
- Figure 2-Source data 1/Fig 2H/Flag (CDKs).tif
- __MACOSX/Figure 2-Source data 1/Fig 2H/._Flag (CDKs).tif
- Figure 2-Source data 1/Fig 2H/HA (GTSE1) second.tif
- __MACOSX/Figure 2-Source data 1/Fig 2H/._HA (GTSE1) second.tif
- Figure 2-Source data 1/Fig 2H/HA (GTSE1) first.tif
- __MACOSX/Figure 2-Source data 1/Fig 2H/._HA (GTSE1) first.tif
- Figure 2-Source data 1/Fig 2H/GFP (Cyclins) second.tif
- __MACOSX/Figure 2-Source data 1/Fig 2H/._GFP (Cyclins) second.tif
- Figure 2-Source data 1/Fig 2H/GFP (Cyclins) first.tif
- __MACOSX/Figure 2-Source data 1/Fig 2H/._GFP (Cyclins) first.tif
- Figure 2-Source data 1/Fig 2F/Flag (CCND1 CDK4).tif
- __MACOSX/Figure 2-Source data 1/Fig 2F/._Flag (CCND1 CDK4).tif
- Figure 2-Source data 1/Fig 2F/HA (GTSE1) Short exposure.tif
- __MACOSX/Figure 2-Source data 1/Fig 2F/._HA (GTSE1) Short exposure.tif
- Figure 2-Source data 1/Fig 2F/HA (GTSE1) Long exposure.tif
- __MACOSX/Figure 2-Source data 1/Fig 2F/._HA (GTSE1) Long exposure.tif
- Figure 2-Source data 1/Fig 2G/GTSE1- p262.tif
- __MACOSX/Figure 2-Source data 1/Fig 2G/._GTSE1- p262.tif
- Figure 2-Source data 1/Fig 2G/Actin.tif
- __MACOSX/Figure 2-Source data 1/Fig 2G/._Actin.tif
- Figure 2-Source data 1/Fig 2G/GTSE1.tif
- __MACOSX/Figure 2-Source data 1/Fig 2G/._GTSE1.tif
- Figure 2-Source data 1/Fig 2G/AMBRA.tif
- __MACOSX/Figure 2-Source data 1/Fig 2G/._AMBRA.tif
- Figure 2-Source data 1/Fig 2B/cdk4.tif
- __MACOSX/Figure 2-Source data 1/Fig 2B/._cdk4.tif
- Figure 2-Source data 1/Fig 2B/gst.tif
- __MACOSX/Figure 2-Source data 1/Fig 2B/._gst.tif
- Figure 2-Source data 1/Fig 2B/ccnd1.tif
- __MACOSX/Figure 2-Source data 1/Fig 2B/._ccnd1.tif
- Figure 2-Source data 1/Fig 2B/ERK2.tif
- __MACOSX/Figure 2-Source data 1/Fig 2B/._ERK2.tif
- Figure 2-Source data 1/Fig 2C/CDK4.tif
- __MACOSX/Figure 2-Source data 1/Fig 2C/._CDK4.tif
- Figure 2-Source data 1/Fig 2C/His (Rb).tif
- __MACOSX/Figure 2-Source data 1/Fig 2C/._His (Rb).tif
- Figure 2-Source data 1/Fig 2C/CCND1.tif
- __MACOSX/Figure 2-Source data 1/Fig 2C/._CCND1.tif
- Figure 2-Source data 1/Fig 2D/Tubulin.tif
- __MACOSX/Figure 2-Source data 1/Fig 2D/._Tubulin.tif
- Figure 2-Source data 1/Fig 2D/CDK4.tif
- __MACOSX/Figure 2-Source data 1/Fig 2D/._CDK4.tif
- Figure 2-Source data 1/Fig 2D/pRb.tif
- __MACOSX/Figure 2-Source data 1/Fig 2D/._pRb.tif
- Figure 2-Source data 1/Fig 2D/CCND1.tif
- __MACOSX/Figure 2-Source data 1/Fig 2D/._CCND1.tif
- Figure 2-Source data 1/Fig 2D/GTSE1.tif
- __MACOSX/Figure 2-Source data 1/Fig 2D/._GTSE1.tif
- Figure 2-Source data 1/Fig2A/Flag.tif
- __MACOSX/Figure 2-Source data 1/Fig2A/._Flag.tif
- Figure 2-Source data 1/Fig2A/CCND1.tif
- __MACOSX/Figure 2-Source data 1/Fig2A/._CCND1.tif
