# Supplementary material for: Stabilization of GTSE1 by cyclin D1–CDK4/6-mediated phosphorylation promotes cell proliferation with implications for cancer prognosis
Source: eLife. 2025 Apr 24;13:RP101075. doi: 10.7554/eLife.101075 (PMC12021411; doi:10.7554/eLife.101075)
Supplement: Figure 3—source data 1. [file elife-101075-fig3-data1.zip]

Archive with 61 entries (54 files):
- Figure 3-Source data 1/
- Figure 3-Source data 1/.DS_Store
- __MACOSX/Figure 3-Source data 1/._.DS_Store
- Figure 3-Source data 1/Fig 3C/
- Figure 3-Source data 1/Fig 3D/
- Figure 3-Source data 1/Fig 3E/
- Figure 3-Source data 1/Fig 3B/
- Figure 3-Source data 1/Fig 3I/
- Figure 3-Source data 1/Fig 3A/
- Figure 3-Source data 1/Fig 3C/SKP1.tif
- __MACOSX/Figure 3-Source data 1/Fig 3C/._SKP1.tif
- Figure 3-Source data 1/Fig 3C/CCND1.tif
- __MACOSX/Figure 3-Source data 1/Fig 3C/._CCND1.tif
- Figure 3-Source data 1/Fig 3C/GTSE1.tif
- __MACOSX/Figure 3-Source data 1/Fig 3C/._GTSE1.tif
- Figure 3-Source data 1/Fig 3C/AMBRA1.tif
- __MACOSX/Figure 3-Source data 1/Fig 3C/._AMBRA1.tif
- Figure 3-Source data 1/Fig 3C/HA (TIR1).tif
- __MACOSX/Figure 3-Source data 1/Fig 3C/._HA (TIR1).tif
- Figure 3-Source data 1/Fig 3D/Tubulin.tif
- __MACOSX/Figure 3-Source data 1/Fig 3D/._Tubulin.tif
- Figure 3-Source data 1/Fig 3D/CCND1.tif
- __MACOSX/Figure 3-Source data 1/Fig 3D/._CCND1.tif
- Figure 3-Source data 1/Fig 3D/GTSE1.tif
- __MACOSX/Figure 3-Source data 1/Fig 3D/._GTSE1.tif
- Figure 3-Source data 1/Fig 3D/AMBRA1.tif
- __MACOSX/Figure 3-Source data 1/Fig 3D/._AMBRA1.tif
- Figure 3-Source data 1/Fig 3E/Tubulin.tif
- __MACOSX/Figure 3-Source data 1/Fig 3E/._Tubulin.tif
- Figure 3-Source data 1/Fig 3E/CCND1.tif
- __MACOSX/Figure 3-Source data 1/Fig 3E/._CCND1.tif
- Figure 3-Source data 1/Fig 3E/GTSE1.tif
- __MACOSX/Figure 3-Source data 1/Fig 3E/._GTSE1.tif
- Figure 3-Source data 1/Fig 3B/HA (Os-Tir1).tif
- __MACOSX/Figure 3-Source data 1/Fig 3B/._HA (Os-Tir1).tif
- Figure 3-Source data 1/Fig 3B/CCND3.tif
- __MACOSX/Figure 3-Source data 1/Fig 3B/._CCND3.tif
- Figure 3-Source data 1/Fig 3B/CCND1.tif
- __MACOSX/Figure 3-Source data 1/Fig 3B/._CCND1.tif
- Figure 3-Source data 1/Fig 3B/GTSE1.tif
- __MACOSX/Figure 3-Source data 1/Fig 3B/._GTSE1.tif
- Figure 3-Source data 1/Fig 3B/AMBRA1.tif
- __MACOSX/Figure 3-Source data 1/Fig 3B/._AMBRA1.tif
- Figure 3-Source data 1/Fig 3I/P62.tif
- __MACOSX/Figure 3-Source data 1/Fig 3I/._P62.tif
- Figure 3-Source data 1/Fig 3I/Tubulin.tif
- __MACOSX/Figure 3-Source data 1/Fig 3I/._Tubulin.tif
- Figure 3-Source data 1/Fig 3I/LC3.tif
- __MACOSX/Figure 3-Source data 1/Fig 3I/._LC3.tif
- Figure 3-Source data 1/Fig 3I/P27.tif
- __MACOSX/Figure 3-Source data 1/Fig 3I/._P27.tif
- Figure 3-Source data 1/Fig 3I/GTSE1.tif
- __MACOSX/Figure 3-Source data 1/Fig 3I/._GTSE1.tif
- Figure 3-Source data 1/Fig 3A/Tubulin.tif
- __MACOSX/Figure 3-Source data 1/Fig 3A/._Tubulin.tif
- Figure 3-Source data 1/Fig 3A/CCND1.tif
- __MACOSX/Figure 3-Source data 1/Fig 3A/._CCND1.tif
- Figure 3-Source data 1/Fig 3A/GTSE1.tif
- __MACOSX/Figure 3-Source data 1/Fig 3A/._GTSE1.tif
- Figure 3-Source data 1/Fig 3A/AMBRA1.tif
- __MACOSX/Figure 3-Source data 1/Fig 3A/._AMBRA1.tif
