# Supplementary material for: Stabilization of GTSE1 by cyclin D1–CDK4/6-mediated phosphorylation promotes cell proliferation with implications for cancer prognosis
Source: eLife. 2025 Apr 24;13:RP101075. doi: 10.7554/eLife.101075 (PMC12021411; doi:10.7554/eLife.101075)
Supplement: Figure 3—figure supplement 1—source data 1. [file elife-101075-fig3-figsupp1-data1.zip]

Archive with 55 entries (50 files):
- Figure 3-figure supplement 1- Source data 1/
- Figure 3-figure supplement 1- Source data 1/.DS_Store
- __MACOSX/Figure 3-figure supplement 1- Source data 1/._.DS_Store
- Figure 3-figure supplement 1- Source data 1/Figure 3- figure supplement 1A/
- Figure 3-figure supplement 1- Source data 1/Figure 3- figure supplement 1E/
- Figure 3-figure supplement 1- Source data 1/Figure 3- figure supplement 1B/
- Figure 3-figure supplement 1- Source data 1/Figure 3- figure supplement 1C/
- Figure 3-figure supplement 1- Source data 1/Figure 3- figure supplement 1A/CCND1 second panel.tif
- __MACOSX/Figure 3-figure supplement 1- Source data 1/Figure 3- figure supplement 1A/._CCND1 second panel.tif
- Figure 3-figure supplement 1- Source data 1/Figure 3- figure supplement 1A/GTSE1 First panel.tif
- __MACOSX/Figure 3-figure supplement 1- Source data 1/Figure 3- figure supplement 1A/._GTSE1 First panel.tif
- Figure 3-figure supplement 1- Source data 1/Figure 3- figure supplement 1A/CCND1 first panel.tif
- __MACOSX/Figure 3-figure supplement 1- Source data 1/Figure 3- figure supplement 1A/._CCND1 first panel.tif
- Figure 3-figure supplement 1- Source data 1/Figure 3- figure supplement 1A/GTSE1 second panel.tif
- __MACOSX/Figure 3-figure supplement 1- Source data 1/Figure 3- figure supplement 1A/._GTSE1 second panel.tif
- Figure 3-figure supplement 1- Source data 1/Figure 3- figure supplement 1A/GTSE1 third panel.tif
- __MACOSX/Figure 3-figure supplement 1- Source data 1/Figure 3- figure supplement 1A/._GTSE1 third panel.tif
- Figure 3-figure supplement 1- Source data 1/Figure 3- figure supplement 1A/CCND1 third panel.tif
- __MACOSX/Figure 3-figure supplement 1- Source data 1/Figure 3- figure supplement 1A/._CCND1 third panel.tif
- Figure 3-figure supplement 1- Source data 1/Figure 3- figure supplement 1E/DDB1.tif
- __MACOSX/Figure 3-figure supplement 1- Source data 1/Figure 3- figure supplement 1E/._DDB1.tif
- Figure 3-figure supplement 1- Source data 1/Figure 3- figure supplement 1E/CCND1.tif
- __MACOSX/Figure 3-figure supplement 1- Source data 1/Figure 3- figure supplement 1E/._CCND1.tif
- Figure 3-figure supplement 1- Source data 1/Figure 3- figure supplement 1E/GTSE1.tif
- __MACOSX/Figure 3-figure supplement 1- Source data 1/Figure 3- figure supplement 1E/._GTSE1.tif
- Figure 3-figure supplement 1- Source data 1/Figure 3- figure supplement 1E/Vinculin.tif
- __MACOSX/Figure 3-figure supplement 1- Source data 1/Figure 3- figure supplement 1E/._Vinculin.tif
- Figure 3-figure supplement 1- Source data 1/Figure 3- figure supplement 1E/AMBRA1.tif
- __MACOSX/Figure 3-figure supplement 1- Source data 1/Figure 3- figure supplement 1E/._AMBRA1.tif
- Figure 3-figure supplement 1- Source data 1/Figure 3- figure supplement 1B/CCNA2.tif
- __MACOSX/Figure 3-figure supplement 1- Source data 1/Figure 3- figure supplement 1B/._CCNA2.tif
- Figure 3-figure supplement 1- Source data 1/Figure 3- figure supplement 1B/PCNA.tif
- __MACOSX/Figure 3-figure supplement 1- Source data 1/Figure 3- figure supplement 1B/._PCNA.tif
- Figure 3-figure supplement 1- Source data 1/Figure 3- figure supplement 1B/P21.tif
- __MACOSX/Figure 3-figure supplement 1- Source data 1/Figure 3- figure supplement 1B/._P21.tif
- Figure 3-figure supplement 1- Source data 1/Figure 3- figure supplement 1B/pH3 (S10).tif
- __MACOSX/Figure 3-figure supplement 1- Source data 1/Figure 3- figure supplement 1B/._pH3 (S10).tif
- Figure 3-figure supplement 1- Source data 1/Figure 3- figure supplement 1B/CCND1.tif
- __MACOSX/Figure 3-figure supplement 1- Source data 1/Figure 3- figure supplement 1B/._CCND1.tif
- Figure 3-figure supplement 1- Source data 1/Figure 3- figure supplement 1B/GAPDH.tif
- __MACOSX/Figure 3-figure supplement 1- Source data 1/Figure 3- figure supplement 1B/._GAPDH.tif
- Figure 3-figure supplement 1- Source data 1/Figure 3- figure supplement 1B/GTSE1.tif
- __MACOSX/Figure 3-figure supplement 1- Source data 1/Figure 3- figure supplement 1B/._GTSE1.tif
- Figure 3-figure supplement 1- Source data 1/Figure 3- figure supplement 1B/CCNB1.tif
- __MACOSX/Figure 3-figure supplement 1- Source data 1/Figure 3- figure supplement 1B/._CCNB1.tif
- Figure 3-figure supplement 1- Source data 1/Figure 3- figure supplement 1B/AMBRA1.tif
- __MACOSX/Figure 3-figure supplement 1- Source data 1/Figure 3- figure supplement 1B/._AMBRA1.tif
- Figure 3-figure supplement 1- Source data 1/Figure 3- figure supplement 1C/pGTSE1 (S262).tif
- __MACOSX/Figure 3-figure supplement 1- Source data 1/Figure 3- figure supplement 1C/._pGTSE1 (S262).tif
- Figure 3-figure supplement 1- Source data 1/Figure 3- figure supplement 1C/Actin.tif
- __MACOSX/Figure 3-figure supplement 1- Source data 1/Figure 3- figure supplement 1C/._Actin.tif
- Figure 3-figure supplement 1- Source data 1/Figure 3- figure supplement 1C/Flag (ccnd1).tif
- __MACOSX/Figure 3-figure supplement 1- Source data 1/Figure 3- figure supplement 1C/._Flag (ccnd1).tif
- Figure 3-figure supplement 1- Source data 1/Figure 3- figure supplement 1C/HA (GTSE1).tif
- __MACOSX/Figure 3-figure supplement 1- Source data 1/Figure 3- figure supplement 1C/._HA (GTSE1).tif
